# Supplementary material for: A Co-Expressed Cluster of Genes in the Anterior Brain of Female Crickets Activated by a Species-Specific Calling Song
Source: Int J Mol Sci. 2026 Jan 10;27(2):706. doi: 10.3390/ijms27020706 (PMC12841516; doi:10.3390/ijms27020706)
Supplement: Supplementary file 1 [file ijms-27-00706-s001.zip]

Archive with 1 entries (1 files):
- ijms-4031713-supplementary.pdf
